# Supplementary material for: Development and Analysis of a Sustainable Interlayer Hybrid Unidirectional Laminate Reinforced with Glass and Flax Fibres
Source: Polymers (Basel). 2025 Jul 16;17(14):1953. doi: 10.3390/polym17141953 (PMC12300157; doi:10.3390/polym17141953)
Supplement: Supplementary file 1 [file polymers-17-01953-s001.zip]

Archive with 1 entries (1 files):
- polymers-3741685-supplementary.mp4
